# Supplementary material for: Plant Species as Potential Forage for Honey Bees in the Al-Baha Mountain Region in Southwestern Saudi Arabia
Source: Plants (Basel). 2023 Mar 22;12(6):1402. doi: 10.3390/plants12061402 (PMC10058344; doi:10.3390/plants12061402)
Supplement: Supplementary file 1 [file plants-12-01402-s001.zip]

Archive with 1 entries (1 files):
- plants-2228482-supplementary.pdf
